# Supplementary material for: “The COVID-19 pandemic in BRICS: Milestones, interventions, and molecular epidemiology”
Source: PLOS Glob Public Health. 2024 Dec 20;4(12):e0003023. doi: 10.1371/journal.pgph.0003023 (PMC11661601; doi:10.1371/journal.pgph.0003023)
Supplement: S1 Table — (XLSX) [file pgph.0003023.s001.xlsx]

## Sheet: Sheet1
S1 Table: List of economics/country and region classifications based on the World Health Organization classification criteria.
Economy	Region	Income group
Aruba	Latin America & Caribbean	High income
Andorra	Europe & Central Asia	High income
United Arab Emirates	Middle East & North Africa	High income
Antigua and Barbuda	Latin America & Caribbean	High income
Australia	East Asia & Pacific	High income
Austria	Europe & Central Asia	High income
Belgium	Europe & Central Asia	High income
Bahrain	Middle East & North Africa	High income
Bahamas, The	Latin America & Caribbean	High income
Bermuda	North America	High income
Barbados	Latin America & Caribbean	High income
Brunei Darussalam	East Asia & Pacific	High income
Canada	North America	High income
Switzerland	Europe & Central Asia	High income
Channel Islands	Europe & Central Asia	High income
Chile	Latin America & Caribbean	High income
Curaçao	Latin America & Caribbean	High income
Cayman Islands	Latin America & Caribbean	High income
Cyprus	Europe & Central Asia	High income
Czech Republic	Europe & Central Asia	High income
Germany	Europe & Central Asia	High income
Denmark	Europe & Central Asia	High income
Spain	Europe & Central Asia	High income
Estonia	Europe & Central Asia	High income
Finland	Europe & Central Asia	High income
France	Europe & Central Asia	High income
Faroe Islands	Europe & Central Asia	High income
United Kingdom	Europe & Central Asia	High income
Gibraltar	Europe & Central Asia	High income
Greece	Europe & Central Asia	High income
Greenland	Europe & Central Asia	High income
Guam	East Asia & Pacific	High income
Hong Kong SAR, China	East Asia & Pacific	High income
Croatia	Europe & Central Asia	High income
Hungary	Europe & Central Asia	High income
Isle of Man	Europe & Central Asia	High income
Ireland	Europe & Central Asia	High income
Iceland	Europe & Central Asia	High income
Israel	Middle East & North Africa	High income
Italy	Europe & Central Asia	High income
Japan	East Asia & Pacific	High income
St. Kitts and Nevis	Latin America & Caribbean	High income
Korea, Rep.	East Asia & Pacific	High income
Kuwait	Middle East & North Africa	High income
Liechtenstein	Europe & Central Asia	High income
Lithuania	Europe & Central Asia	High income
Luxembourg	Europe & Central Asia	High income
Latvia	Europe & Central Asia	High income
Macao SAR, China	East Asia & Pacific	High income
St. Martin (French part)	Latin America & Caribbean	High income
Monaco	Europe & Central Asia	High income
Malta	Middle East & North Africa	High income
Northern Mariana Islands	East Asia & Pacific	High income
New Caledonia	East Asia & Pacific	High income
Netherlands	Europe & Central Asia	High income
Norway	Europe & Central Asia	High income
Nauru	East Asia & Pacific	High income
New Zealand	East Asia & Pacific	High income
Oman	Middle East & North Africa	High income
Panama	Latin America & Caribbean	High income
Poland	Europe & Central Asia	High income
Puerto Rico	Latin America & Caribbean	High income
Portugal	Europe & Central Asia	High income
French Polynesia	East Asia & Pacific	High income
Qatar	Middle East & North Africa	High income
Romania	Europe & Central Asia	High income
Saudi Arabia	Middle East & North Africa	High income
Singapore	East Asia & Pacific	High income
San Marino	Europe & Central Asia	High income
Slovak Republic	Europe & Central Asia	High income
Slovenia	Europe & Central Asia	High income
Sweden	Europe & Central Asia	High income
Sint Maarten (Dutch part)	Latin America & Caribbean	High income
Seychelles	Sub-Saharan Africa	High income
Turks and Caicos Islands	Latin America & Caribbean	High income
Trinidad and Tobago	Latin America & Caribbean	High income
Taiwan, China	East Asia & Pacific	High income
Uruguay	Latin America & Caribbean	High income
United States	North America	High income
British Virgin Islands	Latin America & Caribbean	High income
Virgin Islands (U.S.)	Latin America & Caribbean	High income
Afghanistan	South Asia	Low income
Burundi	Sub-Saharan Africa	Low income
Burkina Faso	Sub-Saharan Africa	Low income
Central African Republic	Sub-Saharan Africa	Low income
Congo, Dem. Rep.	Sub-Saharan Africa	Low income
Eritrea	Sub-Saharan Africa	Low income
Ethiopia	Sub-Saharan Africa	Low income
Guinea	Sub-Saharan Africa	Low income
Gambia, The	Sub-Saharan Africa	Low income
Guinea-Bissau	Sub-Saharan Africa	Low income
Liberia	Sub-Saharan Africa	Low income
Madagascar	Sub-Saharan Africa	Low income
Mali	Sub-Saharan Africa	Low income
Mozambique	Sub-Saharan Africa	Low income
Malawi	Sub-Saharan Africa	Low income
Niger	Sub-Saharan Africa	Low income
Korea, Dem. People's Rep.	East Asia & Pacific	Low income
Rwanda	Sub-Saharan Africa	Low income
Sudan	Sub-Saharan Africa	Low income
Sierra Leone	Sub-Saharan Africa	Low income
Somalia	Sub-Saharan Africa	Low income
South Sudan	Sub-Saharan Africa	Low income
Syrian Arab Republic	Middle East & North Africa	Low income
Chad	Sub-Saharan Africa	Low income
Togo	Sub-Saharan Africa	Low income
Uganda	Sub-Saharan Africa	Low income
Yemen, Rep.	Middle East & North Africa	Low income
Zambia	Sub-Saharan Africa	Low income
Angola	Sub-Saharan Africa	Lower middle income
Benin	Sub-Saharan Africa	Lower middle income
Bangladesh	South Asia	Lower middle income
Bolivia	Latin America & Caribbean	Lower middle income
Bhutan	South Asia	Lower middle income
Côte d’Ivoire	Sub-Saharan Africa	Lower middle income
Cameroon	Sub-Saharan Africa	Lower middle income
Congo, Rep.	Sub-Saharan Africa	Lower middle income
Comoros	Sub-Saharan Africa	Lower middle income
Cabo Verde	Sub-Saharan Africa	Lower middle income
Djibouti	Middle East & North Africa	Lower middle income
Algeria	Middle East & North Africa	Lower middle income
Egypt, Arab Rep.	Middle East & North Africa	Lower middle income
Micronesia, Fed. Sts.	East Asia & Pacific	Lower middle income
Ghana	Sub-Saharan Africa	Lower middle income
Honduras	Latin America & Caribbean	Lower middle income
Haiti	Latin America & Caribbean	Lower middle income
Indonesia	East Asia & Pacific	Lower middle income
India	South Asia	Lower middle income
Iran, Islamic Rep.	Middle East & North Africa	Lower middle income
Kenya	Sub-Saharan Africa	Lower middle income
Kyrgyz Republic	Europe & Central Asia	Lower middle income
Cambodia	East Asia & Pacific	Lower middle income
Kiribati	East Asia & Pacific	Lower middle income
Lao PDR	East Asia & Pacific	Lower middle income
Lebanon	Middle East & North Africa	Lower middle income
Sri Lanka	South Asia	Lower middle income
Lesotho	Sub-Saharan Africa	Lower middle income
Morocco	Middle East & North Africa	Lower middle income
Myanmar	East Asia & Pacific	Lower middle income
Mongolia	East Asia & Pacific	Lower middle income
Mauritania	Sub-Saharan Africa	Lower middle income
Nigeria	Sub-Saharan Africa	Lower middle income
Nicaragua	Latin America & Caribbean	Lower middle income
Nepal	South Asia	Lower middle income
Pakistan	South Asia	Lower middle income
Philippines	East Asia & Pacific	Lower middle income
Papua New Guinea	East Asia & Pacific	Lower middle income
West Bank and Gaza	Middle East & North Africa	Lower middle income
Senegal	Sub-Saharan Africa	Lower middle income
Solomon Islands	East Asia & Pacific	Lower middle income
El Salvador	Latin America & Caribbean	Lower middle income
São Tomé and Príncipe	Sub-Saharan Africa	Lower middle income
Eswatini	Sub-Saharan Africa	Lower middle income
Tajikistan	Europe & Central Asia	Lower middle income
Timor-Leste	East Asia & Pacific	Lower middle income
Tunisia	Middle East & North Africa	Lower middle income
Tanzania	Sub-Saharan Africa	Lower middle income
Ukraine	Europe & Central Asia	Lower middle income
Uzbekistan	Europe & Central Asia	Lower middle income
Vietnam	East Asia & Pacific	Lower middle income
Vanuatu	East Asia & Pacific	Lower middle income
Samoa	East Asia & Pacific	Lower middle income
Zimbabwe	Sub-Saharan Africa	Lower middle income
Albania	Europe & Central Asia	Upper middle income
Argentina	Latin America & Caribbean	Upper middle income
Armenia	Europe & Central Asia	Upper middle income
American Samoa	East Asia & Pacific	Upper middle income
Azerbaijan	Europe & Central Asia	Upper middle income
Bulgaria	Europe & Central Asia	Upper middle income
Bosnia and Herzegovina	Europe & Central Asia	Upper middle income
Belarus	Europe & Central Asia	Upper middle income
Belize	Latin America & Caribbean	Upper middle income
Brazil	Latin America & Caribbean	Upper middle income
Botswana	Sub-Saharan Africa	Upper middle income
China	East Asia & Pacific	Upper middle income
Colombia	Latin America & Caribbean	Upper middle income
Costa Rica	Latin America & Caribbean	Upper middle income
Cuba	Latin America & Caribbean	Upper middle income
Dominica	Latin America & Caribbean	Upper middle income
Dominican Republic	Latin America & Caribbean	Upper middle income
Ecuador	Latin America & Caribbean	Upper middle income
Fiji	East Asia & Pacific	Upper middle income
Gabon	Sub-Saharan Africa	Upper middle income
Georgia	Europe & Central Asia	Upper middle income
Equatorial Guinea	Sub-Saharan Africa	Upper middle income
Grenada	Latin America & Caribbean	Upper middle income
Guatemala	Latin America & Caribbean	Upper middle income
Guyana	Latin America & Caribbean	Upper middle income
Iraq	Middle East & North Africa	Upper middle income
Jamaica	Latin America & Caribbean	Upper middle income
Jordan	Middle East & North Africa	Upper middle income
Kazakhstan	Europe & Central Asia	Upper middle income
Libya	Middle East & North Africa	Upper middle income
St. Lucia	Latin America & Caribbean	Upper middle income
Moldova	Europe & Central Asia	Upper middle income
Maldives	South Asia	Upper middle income
Mexico	Latin America & Caribbean	Upper middle income
Marshall Islands	East Asia & Pacific	Upper middle income
North Macedonia	Europe & Central Asia	Upper middle income
Montenegro	Europe & Central Asia	Upper middle income
Mauritius	Sub-Saharan Africa	Upper middle income
Malaysia	East Asia & Pacific	Upper middle income
Namibia	Sub-Saharan Africa	Upper middle income
Peru	Latin America & Caribbean	Upper middle income
Palau	East Asia & Pacific	Upper middle income
Paraguay	Latin America & Caribbean	Upper middle income
Russian Federation	Europe & Central Asia	Upper middle income
Serbia	Europe & Central Asia	Upper middle income
Suriname	Latin America & Caribbean	Upper middle income
Thailand	East Asia & Pacific	Upper middle income
Turkmenistan	Europe & Central Asia	Upper middle income
Tonga	East Asia & Pacific	Upper middle income
Türkiye	Europe & Central Asia	Upper middle income
Tuvalu	East Asia & Pacific	Upper middle income
St. Vincent and the Grenadines	Latin America & Caribbean	Upper middle income
Kosovo	Europe & Central Asia	Upper middle income
South Africa	Sub-Saharan Africa	Upper middle income
